# Supplementary material for: Association of Intratumoral Microbiota With Prognosis in Patients With Nasopharyngeal Carcinoma From 2 Hospitals in China
Source: JAMA Oncol. 2022 Jul 14;8(9):1301–9. doi: 10.1001/jamaoncol.2022.2810 (PMC9284409; doi:10.1001/jamaoncol.2022.2810)
Supplement: Supplement 2. — eTable 6 [file jamaoncol-e222810-s002.xlsx]

## Sheet: Table S6
Categories	ID	Description	Set Size	Enrichment Score	NES	P-value	P.adjust	Q-values	Rank	Leading edge	Core enrichment
Metastasis	REACTOME_APOPTOTIC_CLEAVAGE_OF_CELL_ADHESION_PROTEINS	REACTOME_APOPTOTIC_CLEAVAGE_OF_CELL_ADHESION_PROTEINS	11	0.821527	1.92081	0.000518675	0.019992	0.0173907	1913	tags=55%, list=10%, signal=49%	DSG1/PKP1/DSG3/DSG2/CDH1/DSP
	REACTOME_GAP_JUNCTION_ASSEMBLY	REACTOME_GAP_JUNCTION_ASSEMBLY	34	0.590504	1.86031	0.00173226	0.0437685	0.0380733	1034	tags=32%, list=5%, signal=31%	TUBAL3/GJB2/TUBA3E/TUBB2B/GJA3/TUBB2A/GJB3/GJB6/GJB5/GJB4/GJA1
	REACTOME_RHO_GTPASES_ACTIVATE_FORMINS	REACTOME_RHO_GTPASES_ACTIVATE_FORMINS	137	0.43982	1.728	0.00063463	0.022691	0.0197384	4628	tags=42%, list=24%, signal=32%	TUBAL3/TUBA3E/TUBB2B/TUBB2A/CENPU/KIF18A/ERCC6L/SKA1/CENPA/CENPI/AURKB/NUF2/KIF2C/MAD2L1/CDC20/PLK1/SCAI/CDCA8/BIRC5/RANGAP1/SPC25/CENPP/NUP37/ZWINT/TUBA1C/NDC80/BUB1B/SPC24/CENPF/CENPO/DYNC1I1/INCENP/RHOB/BUB1/CENPN/KNL1/CENPH/NUP107/CLASP1/DSN1/ITGB3BP/RCC2/NDE1/TUBA1B/ZWILCH/KNTC1/CENPQ/TUBB3/RHOC/CKAP5/SGO2/DVL3/DYNC1I2/DIAPH3/NUP43/SGO1/MAPRE1/CENPE
Proliferation	HALLMARK_E2F_TARGETS	HALLMARK_E2F_TARGETS	198	0.600222	2.47356	1e-10	9.48e-08	8.24e-08	5623	tags=68%, list=30%, signal=48%	DSCC1/CDCA3/HELLS/RAD51AP1/CKS1B/TK1/GINS4/KIF18B/TFRC/CDK4/GINS1/CIT/MCM4/AURKB/UBE2T/ORC6/KIF2C/PCNA/MAD2L1/BRCA1/KIF4A/CDC20/TIMELESS/UBE2S/PLK1/POP7/MMS22L/MCM2/NCAPD2/CDCA8/BIRC5/TOP2A/SPC25/MELK/MYC/AURKA/RFC3/POLE/ASF1B/SPAG5/RNASEH2A/CDK1/MCM3/RRM2/CKS2/NME1/UNG/SNRPB/CDC25A/MCM7/ATAD2/BUB1B/PSMC3IP/TRIP13/CCNB2/RACGAP1/SPC24/CNOT9/HMGB3/LIG1/CHEK2/CSE1L/DEPDC1/PAICS/MYBL2/RANBP1/DCTPP1/E…
	HALLMARK_MYC_TARGETS_V1	HALLMARK_MYC_TARGETS_V1	196	0.547128	2.24593	2.16e-10	1.37e-07	1.19e-07	6892	tags=68%, list=36%, signal=44%	ODC1/CDK4/MCM4/CDC45/XPOT/PCNA/MAD2L1/CDC20/MRPL23/MCM2/HSPE1/MYC/CAD/NME1/CCT7/AIMP2/SNRPD2/MCM7/RFC4/HSPD1/RRM1/PSMC4/EIF2S2/RANBP1/HDAC2/CYC1/HSP90AB1/CCNA2/RPLP0/POLD2/YWHAQ/CTPS1/FBL/SNRPD1/PSMD14/RPS2/UBA2/SNRPG/LDHA/TRIM28/CCT2/CCT4/KPNA2/PSMD3/PTGES3/PHB/MCM6/TYMS/LSM2/PHB2/SLC25A3/DDX18/EIF3B/NOP56/CCT5/CDK2/HDGF/PSMA1/ACP1/PABPC1/PA2G4/ORC2/PSMD8/COPS5/ILF2/EIF1AX/HPRT1/PPIA/TXNL4A/CANX…
	HALLMARK_G2M_CHECKPOINT	HALLMARK_G2M_CHECKPOINT	195	0.516477	2.11961	1.21e-08	4.57e-06	3.98e-06	4670	tags=49%, list=25%, signal=37%	ODC1/PBK/TROAP/CDC6/E2F1/CKS1B/TPX2/UBE2C/CDK4/TTK/CENPA/RAD54L/CDC45/AURKB/ORC6/GINS2/KIF2C/MAD2L1/SLC7A5/CCNF/KIF4A/CDC20/EXO1/UBE2S/PLK1/DMD/MCM2/CCND1/PRC1/BIRC5/TOP2A/NEK2/POLQ/MYC/TRAIP/AURKA/POLE/FANCC/ATF5/CDK1/MCM3/SQLE/KIF23/CKS2/NDC80/KIF15/CHAF1A/CDC25A/CCNB2/RACGAP1/CENPF/EGF/HMGB3/NUSAP1/MYBL2/RBL1/INCENP/WRN/BUB1/CCNA2/NSD2/MKI67/KNL1/EZH2/KIF11/PLK4/DKC1/SNRPD1/CBX1/CDKN3/STIL/KPN…
	REACTOME_CELL_CYCLE_CHECKPOINTS	REACTOME_CELL_CYCLE_CHECKPOINTS	257	0.497035	2.09012	4.6e-10	2.18e-07	1.89e-07	5103	tags=52%, list=27%, signal=38%	CENPU/CDC6/KIF18A/ERCC6L/SKA1/PKMYT1/UBE2C/MCM10/RFC5/MCM4/CENPA/CENPI/ORC1/CDC45/AURKB/ORC6/NUF2/KIF2C/MAD2L1/BRCA1/CDC20/RAD9A/EXO1/UBE2S/PLK1/MCM2/MCM8/CDCA8/CCNE2/BIRC5/SEM1/DNA2/RANGAP1/SPC25/CENPP/NUP37/RFC3/CDK1/ZWINT/MCM3/NDC80/CDC25C/SFN/CDC25A/MCM7/BUB1B/RFC4/CCNB2/SPC24/PSMC4/RMI2/CENPF/CENPO/CHEK2/DYNC1I1/INCENP/MDM4/WRN/BUB1/CCNA2/NSD2/CENPN/KNL1/GTSE1/YWHAQ/CCNE1/BRIP1/CENPH/PSMD14/…
	REACTOME_ACTIVATION_OF_ATR_IN_RESPONSE_TO_REPLICATION_STRESS	REACTOME_ACTIVATION_OF_ATR_IN_RESPONSE_TO_REPLICATION_STRESS	37	0.651908	2.08868	0.000104508	0.00722404	0.00628404	5046	tags=81%, list=27%, signal=60%	CDC6/MCM10/RFC5/MCM4/ORC1/CDC45/ORC6/RAD9A/MCM2/MCM8/RFC3/MCM3/CDC25C/CDC25A/MCM7/RFC4/RAD9B/RPA3/MCM6/CHEK1/CDK2/ORC5/CLSPN/ORC2/ATRIP/CDC7/HUS1/RPA1/DBF4/RFC2
	REACTOME_DNA_STRAND_ELONGATION	REACTOME_DNA_STRAND_ELONGATION	32	0.664419	2.04961	0.000139724	0.00913022	0.00794218	3860	tags=69%, list=20%, signal=55%	GINS4/RFC5/GINS1/MCM4/CDC45/GINS2/PCNA/FEN1/MCM2/MCM8/DNA2/RFC3/MCM3/MCM7/RFC4/LIG1/POLD2/GINS3/RPA3/POLD1/MCM6/PRIM1
	REACTOME_ACTIVATION_OF_THE_PRE_REPLICATIVE_COMPLEX	REACTOME_ACTIVATION_OF_THE_PRE_REPLICATIVE_COMPLEX	33	0.655249	2.04824	0.000159022	0.00972085	0.00845596	6025	tags=94%, list=32%, signal=64%	CDC6/MCM10/RPA4/MCM4/ORC1/CDC45/ORC6/MCM2/MCM8/POLE/MCM3/MCM7/CDT1/RPA3/MCM6/POLE2/GMNN/CDK2/ORC5/PRIM1/ORC2/CDC7/RPA1/DBF4/POLA1/PRIM2/POLE3/POLE4/ORC4/POLA2/ORC3
	REACTOME_DNA_REPLICATION	REACTOME_DNA_REPLICATION	128	0.521039	2.01724	5.81e-06	0.000916889	0.000797582	5837	tags=62%, list=31%, signal=43%	CDC6/E2F1/GINS4/UBE2C/MCM10/RFC5/RPA4/GINS1/MCM4/ORC1/CDC45/ORC6/GINS2/PCNA/FEN1/UBE2S/MCM2/MCM8/CCNE2/SEM1/DNA2/RFC3/POLE/MCM3/MCM7/RFC4/CDT1/PSMC4/LIG1/CCNA2/POLD2/CCNE1/PSMD14/PSMD9/ANAPC11/GINS3/PSMB7/RPA3/PSMB11/PSMD3/POLD1/MCM6/SKP2/POLE2/GMNN/CDK2/ORC5/PRIM1/PSMA1/ANAPC7/PSMB1/ORC2/PSMD8/PSMB5/PSMD2/CDC7/E2F2/UBA52/PSMB4/RPA1/PSMB3/PSMD11/PSMB2/DBF4/PSMA2/RFC2/POLA1/PSMD12/ANAPC5/PRIM2/PSM…
	PID_PLK1_PATHWAY	PID_PLK1_PATHWAY	45	0.602474	2.01708	0.000249401	0.0135033	0.0117462	4628	tags=60%, list=24%, signal=45%	CENPU/ERCC6L/TPX2/ECT2/CDC20/PLK1/PRC1/AURKA/CDK1/NDC80/CDC25C/BUB1B/SPC24/INCENP/BUB1/KIZ/TUBG1/PAK1/NINL/WEE1/BORA/FBXO5/CCNB1/CDC25B/CLSPN/SGO1/CENPE
	KEGG_DNA_REPLICATION	KEGG_DNA_REPLICATION	36	0.623003	1.9985	0.000341869	0.0151536	0.0131818	5999	tags=81%, list=32%, signal=55%	RFC5/RPA4/MCM4/PCNA/FEN1/MCM2/DNA2/RFC3/POLE/RNASEH2A/MCM3/MCM7/RFC4/LIG1/POLD2/RPA3/POLD1/MCM6/POLE2/PRIM1/SSBP1/RPA1/RFC2/POLA1/PRIM2/POLE3/POLE4/POLA2/RNASEH1
	REACTOME_MITOTIC_SPINDLE_CHECKPOINT	REACTOME_MITOTIC_SPINDLE_CHECKPOINT	110	0.523279	1.98659	1.31e-05	0.00165092	0.0014361	5103	tags=49%, list=27%, signal=36%	CENPU/KIF18A/ERCC6L/SKA1/UBE2C/CENPA/CENPI/AURKB/NUF2/KIF2C/MAD2L1/CDC20/UBE2S/PLK1/CDCA8/BIRC5/RANGAP1/SPC25/CENPP/NUP37/ZWINT/NDC80/BUB1B/SPC24/CENPF/CENPO/DYNC1I1/INCENP/BUB1/CENPN/KNL1/CENPH/NUP107/CLASP1/ANAPC11/DSN1/ITGB3BP/RCC2/NDE1/ZWILCH/KNTC1/CENPQ/ANAPC7/CKAP5/SGO2/DYNC1I2/NUP43/SGO1/MAPRE1/CENPE/DYNLL1/PPP2CB/ANAPC5/CENPM
	REACTOME_DNA_REPLICATION_PRE_INITIATION	REACTOME_DNA_REPLICATION_PRE_INITIATION	85	0.541338	1.98522	8.29e-05	0.00619773	0.00539127	5837	tags=67%, list=31%, signal=47%	CDC6/E2F1/MCM10/RPA4/MCM4/ORC1/CDC45/ORC6/MCM2/MCM8/SEM1/POLE/MCM3/MCM7/CDT1/PSMC4/PSMD14/PSMD9/PSMB7/RPA3/PSMB11/PSMD3/MCM6/POLE2/GMNN/CDK2/ORC5/PRIM1/PSMA1/PSMB1/ORC2/PSMD8/PSMB5/PSMD2/CDC7/E2F2/UBA52/PSMB4/RPA1/PSMB3/PSMD11/PSMB2/DBF4/PSMA2/POLA1/PSMD12/PRIM2/PSMC3/PSMD13/PSMC2/PSMB6/POLE3/PSMA7/POLE4/ORC4/PSMD4/POLA2
	HALLMARK_MYC_TARGETS_V2	HALLMARK_MYC_TARGETS_V2	58	0.575552	1.98248	0.000310863	0.0147272	0.0128108	6679	tags=78%, list=35%, signal=50%	SORD/SLC29A2/CDK4/MCM4/TMEM97/PLK1/HSPE1/MYC/PRMT3/UNG/NOP2/AIMP2/HSPD1/PUS1/DCTPP1/PLK4/SLC19A1/EXOSC5/PHB/DDX18/NOP56/NOC4L/BYSL/TBRG4/HK2/PA2G4/WDR43/PES1/MRTO4/RRP12/IPO4/UTP20/TFB2M/GNL3/FARSA/CBX3/RRP9/NDUFAF4/RCL1/IMP4/GRWD1/RABEPK/PPRC1/WDR74/MCM5
	REACTOME_G2_M_CHECKPOINTS	REACTOME_G2_M_CHECKPOINTS	134	0.504677	1.96966	2.06e-05	0.00200206	0.00174155	6025	tags=63%, list=32%, signal=44%	CDC6/PKMYT1/MCM10/RFC5/MCM4/ORC1/CDC45/ORC6/BRCA1/RAD9A/EXO1/MCM2/MCM8/SEM1/DNA2/RFC3/CDK1/MCM3/CDC25C/SFN/CDC25A/MCM7/RFC4/CCNB2/PSMC4/RMI2/CHEK2/WRN/NSD2/GTSE1/YWHAQ/BRIP1/PSMD14/PSMD9/PSMB7/RAD9B/RPA3/WEE1/PSMB11/PSMD3/RHNO1/MCM6/CCNB1/CHEK1/CDK2/ORC5/PSMA1/CLSPN/RMI1/PSMB1/ORC2/PSMD8/ATRIP/PSMB5/RBBP8/BLM/PSMD2/CDC7/UBA52/HUS1/PSMB4/RPA1/YWHAZ/PSMB3/YWHAG/UBE2N/PSMD11/PSMB2/DBF4/PSMA2/RFC2/PS…
	REACTOME_S_PHASE	REACTOME_S_PHASE	162	0.487462	1.94627	3.75e-06	0.000645183	0.000561232	6025	tags=56%, list=32%, signal=39%	CDC6/E2F1/CKS1B/GINS4/UBE2C/RFC5/CDK4/GINS1/MCM4/CDCA5/ORC1/CDC45/ORC6/GINS2/PCNA/FEN1/UBE2S/MCM2/MCM8/CCND1/CCNE2/SEM1/DNA2/MYC/RFC3/POLE/MCM3/ESCO2/CDC25A/MCM7/RFC4/CDT1/PSMC4/LIG1/LIN9/CCNA2/POLD2/CCNE1/PSMD14/PSMD9/ANAPC11/GINS3/PSMB7/RPA3/WEE1/PSMB11/PSMD3/POLD1/MCM6/SKP2/POLE2/CDC25B/CDK2/ORC5/PRIM1/PSMA1/ANAPC7/PSMB1/ORC2/PSMD8/PSMB5/PSMD2/AKT2/UBA52/PSMB4/RPA1/PSMB3/PSMD11/PSMB2/CDKN1A/PS…
	REACTOME_RESOLUTION_OF_SISTER_CHROMATID_COHESION	REACTOME_RESOLUTION_OF_SISTER_CHROMATID_COHESION	123	0.498295	1.91819	2.11e-05	0.00200206	0.00174155	4628	tags=46%, list=24%, signal=35%	TUBAL3/TUBA3E/TUBB2B/TUBB2A/CENPU/KIF18A/ERCC6L/SKA1/CDCA5/CENPA/CENPI/AURKB/NUF2/KIF2C/MAD2L1/CDC20/PLK1/CDCA8/BIRC5/RANGAP1/SPC25/CENPP/NUP37/CDK1/ZWINT/TUBA1C/NDC80/BUB1B/CCNB2/SPC24/CENPF/CENPO/DYNC1I1/INCENP/BUB1/CENPN/KNL1/CENPH/NUP107/CLASP1/DSN1/ITGB3BP/RCC2/NDE1/CCNB1/TUBA1B/ZWILCH/KNTC1/CENPQ/TUBB3/CKAP5/SGO2/DYNC1I2/NUP43/SGO1/MAPRE1/CENPE
	REACTOME_MITOTIC_G1_PHASE_AND_G1_S_TRANSITION	REACTOME_MITOTIC_G1_PHASE_AND_G1_S_TRANSITION	149	0.483262	1.91621	1.93e-05	0.00200206	0.00174155	5871	tags=58%, list=31%, signal=41%	CDC6/E2F1/CKS1B/TK1/MCM10/CDK4/RPA4/MCM4/ORC1/CDC45/ORC6/PCNA/CCND2/MCM2/MCM8/CCND1/CCNE2/SEM1/TOP2A/MYC/POLE/CDK1/MCM3/RRM2/CDC25A/MCM7/CDT1/PSMC4/MYBL2/LIN9/RBL1/CCNA2/CCNE1/PSMD14/PSMD9/PSMB7/RPA3/WEE1/PSMD3/MCM6/SKP2/TYMS/POLE2/FBXO5/CCNB1/GMNN/PPP2R3B/CDK2/ORC5/PRIM1/PSMA1/PSMB1/ORC2/PSMD8/PSMB5/PSMD2/AKT2/CDC7/E2F2/UBA52/PSMB4/RPA1/PSMB3/PPP2CB/PSMD11/PSMB2/CDKN1A/DBF4/HDAC1/PSMA2/POLA1/PSM…
	REACTOME_UNWINDING_OF_DNA	REACTOME_UNWINDING_OF_DNA	12	0.79183	1.915	0.00109296	0.0320326	0.0278645	3534	tags=92%, list=19%, signal=75%	GINS4/GINS1/MCM4/CDC45/GINS2/MCM2/MCM8/MCM3/MCM7/GINS3/MCM6
	BIOCARTA_MCM_PATHWAY	BIOCARTA_MCM_PATHWAY	18	0.703058	1.90134	0.00178809	0.0445846	0.0387832	4173	tags=78%, list=22%, signal=61%	CDC6/MCM4/ORC1/KITLG/ORC6/MCM2/MCM3/MCM7/CDT1/CCNE1/MCM6/CDK2/ORC5/ORC2
	REACTOME_CELL_CYCLE_MITOTIC	REACTOME_CELL_CYCLE_MITOTIC	495	0.427448	1.89935	1e-10	9.48e-08	8.24e-08	6040	tags=51%, list=32%, signal=35%	TUBAL3/TUBA3E/TUBB2B/CHMP4C/TUBB2A/CENPU/CDC6/E2F1/KIF18A/ERCC6L/CKS1B/SKA1/TPX2/TK1/GINS4/PKMYT1/VRK2/UBE2C/MCM10/RFC5/CDK4/RPA4/NCAPH/GINS1/MCM4/CDCA5/CENPA/CENPI/ORC1/CDC45/AURKB/ORC6/NUF2/GINS2/KIF2C/PCNA/MAD2L1/CDC20/FEN1/UBE2S/LPIN3/PLK1/FOXM1/CCND2/MCM2/MCM8/CCND1/NCAPD2/CDCA8/CCNE2/BIRC5/SEM1/TOP2A/DNA2/RANGAP1/SPC25/NEK2/CENPP/MYC/NUP37/AURKA/RFC3/POLE/CDK1/ZWINT/TUBA1C/MCM3/RRM2/KIF23/N…
	REACTOME_HDR_THROUGH_HOMOLOGOUS_RECOMBINATION_HRR	REACTOME_HDR_THROUGH_HOMOLOGOUS_RECOMBINATION_HRR	67	0.531791	1.88803	0.000695944	0.0244225	0.0212446	5612	tags=64%, list=30%, signal=45%	SPIDR/EME1/RAD51AP1/XRCC2/GEN1/RFC5/PCNA/BRCA1/RAD9A/EXO1/DNA2/RFC3/POLE/RFC4/RMI2/RAD51/WRN/POLD2/SLX1B/BRIP1/SLX1A/RAD9B/RPA3/POLD1/RHNO1/POLE2/CHEK1/RMI1/ATRIP/RBBP8/BLM/RAD51C/RAD51D/XRCC3/UBA52/HUS1/RPA1/PALB2/RFC2/TOPBP1/POLE3/RAD1/POLE4
	REACTOME_DEPOSITION_OF_NEW_CENPA_CONTAINING_NUCLEOSOMES_AT_THE_CENTROMERE	REACTOME_DEPOSITION_OF_NEW_CENPA_CONTAINING_NUCLEOSOMES_AT_THE_CENTROMERE	28	0.633152	1.8855	0.00129111	0.0351818	0.0306039	4003	tags=57%, list=21%, signal=45%	CENPU/CENPW/CENPA/CENPI/OIP5/HJURP/CENPP/CENPO/CENPX/CENPN/KNL1/MIS18A/CENPH/ITGB3BP/RBBP7/CENPQ
	REACTOME_MITOTIC_METAPHASE_AND_ANAPHASE	REACTOME_MITOTIC_METAPHASE_AND_ANAPHASE	233	0.449323	1.87182	1.45e-06	0.000305746	0.000265962	5956	tags=51%, list=32%, signal=35%	TUBAL3/TUBA3E/TUBB2B/CHMP4C/TUBB2A/CENPU/KIF18A/ERCC6L/SKA1/VRK2/UBE2C/CDCA5/CENPA/CENPI/AURKB/NUF2/KIF2C/MAD2L1/CDC20/UBE2S/PLK1/CDCA8/BIRC5/SEM1/RANGAP1/SPC25/CENPP/NUP37/CDK1/ZWINT/TUBA1C/NDC80/NDC1/BUB1B/CCNB2/SPC24/PSMC4/CENPF/CENPO/DYNC1I1/INCENP/BUB1/CENPN/KNL1/LEMD2/CENPH/PSMD14/NUP107/CLASP1/PSMD9/ANAPC11/DSN1/PSMB7/NUP35/PSMB11/PSMD3/RCC1/ITGB3BP/RCC2/NDE1/ANKLE2/FBXO5/CCNB1/BANF1/TUBA1…
	REACTOME_SEPARATION_OF_SISTER_CHROMATIDS	REACTOME_SEPARATION_OF_SISTER_CHROMATIDS	188	0.443947	1.8129	3.6e-05	0.00296663	0.00258061	5103	tags=44%, list=27%, signal=33%	TUBAL3/TUBA3E/TUBB2B/TUBB2A/CENPU/KIF18A/ERCC6L/SKA1/UBE2C/CDCA5/CENPA/CENPI/AURKB/NUF2/KIF2C/MAD2L1/CDC20/UBE2S/PLK1/CDCA8/BIRC5/SEM1/RANGAP1/SPC25/CENPP/NUP37/ZWINT/TUBA1C/NDC80/BUB1B/SPC24/PSMC4/CENPF/CENPO/DYNC1I1/INCENP/BUB1/CENPN/KNL1/CENPH/PSMD14/NUP107/CLASP1/PSMD9/ANAPC11/DSN1/PSMB7/PSMB11/PSMD3/ITGB3BP/RCC2/NDE1/TUBA1B/ZWILCH/PSMA1/KNTC1/CENPQ/PTTG1/ANAPC7/ESPL1/PSMB1/PSMD8/TUBB3/PSMB5/…
	REACTOME_ASSEMBLY_OF_THE_PRE_REPLICATIVE_COMPLEX	REACTOME_ASSEMBLY_OF_THE_PRE_REPLICATIVE_COMPLEX	68	0.507403	1.81022	0.00151873	0.040535	0.0352606	6695	tags=69%, list=35%, signal=45%	CDC6/E2F1/MCM4/ORC1/ORC6/MCM2/MCM8/SEM1/MCM3/MCM7/CDT1/PSMC4/PSMD14/PSMD9/PSMB7/PSMB11/PSMD3/MCM6/GMNN/ORC5/PSMA1/PSMB1/ORC2/PSMD8/PSMB5/PSMD2/E2F2/UBA52/PSMB4/PSMB3/PSMD11/PSMB2/PSMA2/PSMD12/PSMC3/PSMD13/PSMC2/PSMB6/PSMA7/ORC4/PSMD4/ORC3/PSMD7/PSME4/PSMC5/MCM5/PSMA4
	REACTOME_MITOCHONDRIAL_TRANSLATION	REACTOME_MITOCHONDRIAL_TRANSLATION	94	0.478616	1.77608	0.000808832	0.0273703	0.0238088	7380	tags=66%, list=39%, signal=40%	MRPS35/MRPL51/MRPL14/MRPL23/MRPS12/MRPL30/MRPS26/MRPL11/MRPL12/MRPL13/MRPS33/MRPL37/MRPL3/MRPL42/MRPL58/MRPS17/MRPL48/ERAL1/MRPS5/MRPS24/MRPL35/MRPL18/MRPL4/MRPS28/MRPL27/MRPL17/MRPL15/MRPS23/MRPS18A/MRPS15/MRPS16/MRPL47/MRRF/MRPS7/MRPL33/MRPS10/MRPL45/MRPL38/TSFM/MTFMT/MRPL32/TUFM/MRPS34/MRPL52/MRPL53/MRPS9/DAP3/GFM1/MRPL9/MRPL57/MRPL34/MRPL43/MTIF2/MRPL50/GADD45GIP1/MRPL24/MRPL39/MRPL10/MRPL36/…
	REACTOME_MITOTIC_PROMETAPHASE	REACTOME_MITOTIC_PROMETAPHASE	199	0.428113	1.7565	0.00010674	0.00722404	0.00628404	4893	tags=41%, list=26%, signal=31%	TUBAL3/TUBA3E/TUBB2B/TUBB2A/CENPU/KIF18A/ERCC6L/SKA1/NCAPH/CDCA5/CENPA/CENPI/AURKB/NUF2/KIF2C/MAD2L1/CDC20/PLK1/NCAPD2/CDCA8/BIRC5/RANGAP1/SPC25/NEK2/CENPP/NUP37/CDK1/ZWINT/TUBA1C/NDC80/BUB1B/CCNB2/CSNK2A1/SPC24/NCAPG/CENPF/CENPO/DYNC1I1/INCENP/CEP192/BUB1/CENPN/KNL1/CENPJ/PLK4/TUBG1/CENPH/CEP70/NUP107/CLASP1/NINL/DSN1/HAUS8/ITGB3BP/RCC2/NDE1/CCNB1/TUBA1B/ZWILCH/KNTC1/CENPQ/SSNA1/TUBB3/CEP76/CKAP…
	REACTOME_HOMOLOGY_DIRECTED_REPAIR	REACTOME_HOMOLOGY_DIRECTED_REPAIR	104	0.465247	1.75586	0.00091978	0.0290497	0.0252697	5612	tags=55%, list=30%, signal=39%	SPIDR/EME1/RAD51AP1/XRCC2/GEN1/RFC5/RAD52/PCNA/BRCA1/TIMELESS/RAD9A/FEN1/EXO1/DNA2/POLQ/RFC3/POLE/RFC4/RMI2/RAD51/WRN/CCNA2/NSD2/POLD2/SLX1B/BRIP1/SLX1A/RAD9B/RPA3/POLD1/RHNO1/POLE2/CHEK1/CDK2/SIRT6/CLSPN/RMI1/XRCC1/ATRIP/RBBP8/BLM/RAD51C/RAD51D/XRCC3/UBA52/HUS1/RPA1/PALB2/UBE2N/SUMO2/PPP4C/RFC2/TOPBP1/LIG3/POLE3/RAD1/POLE4
	REACTOME_M_PHASE	REACTOME_M_PHASE	351	0.386987	1.66145	2.68e-06	0.000508798	0.000442593	5956	tags=46%, list=32%, signal=32%	TUBAL3/TUBA3E/TUBB2B/CHMP4C/TUBB2A/CENPU/KIF18A/ERCC6L/SKA1/VRK2/UBE2C/NCAPH/CDCA5/CENPA/CENPI/AURKB/NUF2/KIF2C/MAD2L1/CDC20/UBE2S/LPIN3/PLK1/NCAPD2/CDCA8/BIRC5/SEM1/RANGAP1/SPC25/NEK2/CENPP/NUP37/CDK1/ZWINT/TUBA1C/KIF23/NDC80/NDC1/NCAPG2/BUB1B/CCNB2/CSNK2A1/SPC24/PSMC4/NCAPG/CENPF/CENPO/DYNC1I1/INCENP/CEP192/BUB1/CENPN/KNL1/CENPJ/PLK4/TUBG1/LEMD2/CENPH/PSMD14/CEP70/NUP107/CLASP1/PSMD9/NINL/ANAPC…
	REACTOME_TRANSLATION	REACTOME_TRANSLATION	274	0.369838	1.56611	0.000368216	0.0151689	0.0131951	7489	tags=58%, list=40%, signal=36%	RPL3L/EEF1A2/MRPS35/EIF4EBP1/MRPL51/RPL8/MRPL14/MRPL23/MRPS12/SEC61A2/AIMP2/MRPL30/MRPS26/MRPL11/EIF2S2/MRPL12/MRPL13/SARS2/RPLP0/RPL22L1/RPL41/MRPS33/RPS2/EARS2/MRPL37/RPS15/MRPL3/MRPL42/MRPL58/EIF3B/WARS2/MRPS17/RPL18A/MRPL48/ERAL1/RPS24/MRPS5/MRPS24/EEF1G/PABPC1/VARS2/MRPL35/RPL39/MRPL18/RPS26/SRP68/MRPL4/RPL17/MRPS28/EIF1AX/YARS2/MRPL27/MRPL17/RPS4X/EIF3F/MRPL15/MRPS23/IARS2/N6AMT1/RPS16/MRPS…
	REACTOME_MITOTIC_G2_G2_M_PHASES	REACTOME_MITOTIC_G2_G2_M_PHASES	197	0.381441	1.56603	0.00128784	0.0351818	0.0306039	6040	tags=49%, list=32%, signal=34%	TUBAL3/TUBA3E/TUBB2B/TUBB2A/E2F1/TPX2/PKMYT1/PLK1/FOXM1/SEM1/NEK2/AURKA/CDK1/TUBA1C/CDC25C/CDC25A/CCNB2/PSMC4/CENPF/MYBL2/LIN9/CEP192/HSP90AB1/CCNA2/GTSE1/CENPJ/PLK4/TUBG1/PSMD14/CEP70/CLASP1/PSMD9/NINL/PSMB7/WEE1/PSMB11/LCMT1/PSMD3/HAUS8/BORA/NDE1/CCNB1/TUBA1B/CDC25B/PPP2R3B/CDK2/PSMA1/PSMB1/SSNA1/PSMD8/TUBB3/PSMB5/CEP76/CKAP5/DYNC1I2/PSMD2/HAUS1/PRKAR2B/TUBG2/CSNK1E/MAPRE1/UBA52/PSMB4/PPME1/HAU…
	REACTOME_DNA_REPAIR	REACTOME_DNA_REPAIR	285	0.367104	1.56412	0.000351851	0.0151536	0.0131818	6027	tags=46%, list=32%, signal=32%	SPIDR/EME1/RAD51AP1/INO80B/POLN/FANCE/XRCC2/GEN1/RFC5/RAD52/UBE2T/PCNA/BRCA1/TIMELESS/RAD9A/FEN1/EXO1/DTL/FANCL/NTHL1/DNA2/POLQ/RFC3/POLE/FAAP24/FANCC/UNG/RFC4/RMI2/NEIL3/LIG1/RAD51/CHEK2/CENPX/PCLAF/WRN/CCNA2/FANCB/NSD2/MSH6/FANCA/POLD2/SLX1B/BRIP1/PRKDC/SMUG1/FANCI/GTF2H3/SLX1A/RAD9B/UFD1/KPNA2/RPA3/POLD1/POLR2I/FANCG/PRPF19/RHNO1/PAXIP1/POLE2/ALKBH2/POLR2F/MAD2L2/POLB/CHEK1/CDK2/NFRKB/SIRT6/CL…
Not classified	HALLMARK_MYOGENESIS	HALLMARK_MYOGENESIS	199	0.405721	1.66462	0.000474069	0.0191141	0.0166269	2127	tags=22%, list=11%, signal=19%	MYL1/ACTA1/MYH2/TNNT1/MYL2/MYOG/CACNG1/ACTC1/MYH7/PVALB/CAMK2B/TNNI2/ATP2A1/SLN/SGCG/CHRNG/MYBPH/TNNT2/CRYAB/TNNI1/NAV2/CSRP3/DES/MYF6/CKM/SLC6A8/PGAM2/SPEG/CKB/TCAP/MYL4/COX6A2/PC/MYH1/EFS/TNNT3/MAPRE3/PPFIA4/TEAD4/DMD/STC2/ITGB4/KCNH2
	REACTOME_FORMATION_OF_THE_CORNIFIED_ENVELOPE	REACTOME_FORMATION_OF_THE_CORNIFIED_ENVELOPE	117	0.485343	1.85721	0.000191621	0.0113476	0.009871	2602	tags=47%, list=14%, signal=41%	LCE1B/DSG4/SPRR2G/KRT71/LCE1E/KRT9/PI3/KRT6B/DSG1/KRT82/KRT17/KRT36/KRT16/KRT6A/CELA2A/LCE1C/EVPL/KRT37/KRT77/KRT74/KRT20/PKP1/LIPK/KRT33B/KLK14/KRT84/DSC3/LCE1F/CDSN/LIPJ/KRT86/DSG3/KRT8/KRT1/DSG2/PERP/KRT32/KRT19/SPRR2E/PKP3/KRT38/JUP/KRT10/DSP/DSC1/DSC2/KRT5/PRSS8/KRT79/PKP2/KRT6C/CSTA/ST14/LCE3A/LIPM
	REACTOME_KERATINIZATION	REACTOME_KERATINIZATION	154	0.472541	1.88407	1.49e-05	0.00176266	0.0015333	2602	tags=45%, list=14%, signal=39%	LCE1B/DSG4/SPRR2G/KRT71/LCE1E/KRT9/PI3/KRT6B/DSG1/KRT82/KRT17/KRT36/KRTAP10-5/KRT16/KRT6A/CELA2A/LCE1C/EVPL/KRT37/KRT77/KRTAP12-2/KRT74/KRT20/PKP1/LIPK/KRT33B/KRTAP5-2/KLK14/KRT84/DSC3/KRTAP4-1/LCE1F/CDSN/KRTAP12-1/LIPJ/KRT86/KRTAP10-11/DSG3/KRT8/KRT1/KRTAP10-4/KRTAP10-12/KRTAP5-11/DSG2/PERP/KRT32/KRTAP5-1/KRT19/SPRR2E/PKP3/KRTAP3-1/KRT38/JUP/KRT10/KRTAP2-3/DSP/DSC1/DSC2/KRTAP12-4/KRT5/PRSS8/KRT7…
	REACTOME_STRIATED_MUSCLE_CONTRACTION	REACTOME_STRIATED_MUSCLE_CONTRACTION	36	0.71863	2.30525	9.02e-06	0.00131514	0.00114401	1579	tags=42%, list=8%, signal=38%	MYL1/ACTA1/TNNT1/MYL2/ACTC1/NEB/TNNI2/TNNT2/TNNI1/DES/TMOD1/TCAP/MYBPC1/MYL4/TNNT3
Immune response	REACTOME_NEUTROPHIL_DEGRANULATION	REACTOME_NEUTROPHIL_DEGRANULATION	471	-0.370733	-1.47446	0.000257601	0.0135598	0.0117954	4037	tags=29%, list=21%, signal=23%	HLA-C/MCEMP1/CD300A/A1BG/CTSZ/YPEL5/UNC13D/S100A12/SLC2A5/MMP9/OSCAR/STOM/RNASET2/CD68/FCN1/PTPRJ/APAF1/VNN1/FCER1G/CLEC4D/PTPRN2/PLEKHO2/CST3/HPSE/SIGLEC9/CPPED1/PRKCD/SLC11A1/TICAM2/C3AR1/SERPINB6/NBEAL2/TRPM2/ALDH3B1/SERPINA1/LILRB2/KCNAB2/RHOF/GLIPR1/CD33/LAIR1/DIAPH1/RAB27A/SIRPB1/CTSS/BST1/CD93/COTL1/CD14/FGL2/ALOX5/FGR/TNFRSF1B/SERPINB1/SLPI/TXNDC5/PTPRB/HVCN1/CRISPLD2/PLAC8/MMP25/MNDA/SLC…
	KEGG_CYTOKINE_CYTOKINE_RECEPTOR_INTERACTION	KEGG_CYTOKINE_CYTOKINE_RECEPTOR_INTERACTION	256	-0.4099	-1.54867	0.000342993	0.0151536	0.0131818	3331	tags=38%, list=18%, signal=31%	CCR9/IL4/IFNA16/IFNA2/IFNA8/XCR1/IFNAR2/FASLG/ACVR2A/VEGFC/IL12RB1/CXCR4/ACVRL1/TNFRSF6B/FLT3LG/EDAR/BMPR1B/TNFRSF11B/TNFSF12/CCR5/IFNG/CSF1R/PDGFRA/CSF1/TNFSF14/CLCF1/TNFRSF1B/MPL/IL6R/CXCL9/IL22RA2/CCR1/CCR6/CCL11/IL2RB/IL3RA/CCR2/XCL2/IL6ST/TNFSF8/PRL/IFNA1/IL22/CXCR3/LTA/TNFSF11/CCR7/IL12A/INHBB/IL18RAP/CCL5/IL10RA/IL5RA/CCL13/CXCR2/CCL24/TNFSF13B/IFNA5/IFNA21/FLT3/IL17B/TGFBR2/XCL1/CD27/IFNE…
	HALLMARK_COMPLEMENT	HALLMARK_COMPLEMENT	199	-0.427199	-1.59169	0.000784977	0.027046	0.0235268	4448	tags=42%, list=24%, signal=33%	VCPIP1/GNB4/USP15/CASP9/GRB2/CTSD/MMP12/IRF7/GNAI2/LIPA/DUSP6/GZMB/ITIH1/CASP1/FN1/CBLB/S100A12/RBSN/CTSO/F3/C1S/MAFF/CTSL/PLA2G7/RASGRP1/FCN1/C1R/GNGT2/FCER1G/KYNU/LAP3/DYRK2/C1QC/PRKCD/SERPINA1/PIM1/RNF4/CTSS/CASP4/EHD1/LCK/PIK3R5/FYN/ANG/ZFPM2/CASP10/LYN/PLG/C4BPB/C2/LCP2/C1QA/GZMA/DOCK10/CPQ/WAS/CD55/CD36/CASP5/DPP4/MMP8/CCL5/DUSP5/SERPING1/SPOCK2/F5/GP9/CFH/DGKG/PRSS3/C3/PIK3CG/F10/HPCAL4/GZ…
	KEGG_NATURAL_KILLER_CELL_MEDIATED_CYTOTOXICITY	KEGG_NATURAL_KILLER_CELL_MEDIATED_CYTOTOXICITY	126	-0.483832	-1.714	0.000307919	0.0147272	0.0128108	4349	tags=52%, list=23%, signal=40%	GRB2/MICB/SOS2/IFNAR1/SH2D1A/GZMB/MAPK3/HLA-C/PPP3CC/NFATC4/PPP3CA/FCER1G/KLRC1/IFNA16/IFNA2/IFNA8/IFNAR2/FASLG/RAC2/PRKCA/NFATC2/LCK/PIK3R5/KIR2DL4/FYN/IFNG/PTK2B/HLA-E/PRF1/LAT/VAV3/FCGR3A/RAET1E/CD247/HCST/LCP2/PTPN6/ITGB2/IFNA1/CD244/NFATC1/PIK3CD/VAV1/ZAP70/PIK3R1/IFNA5/IFNA21/CD48/PLCG2/PIK3CG/ITGAL/KLRD1/KLRK1/KIR3DL1/PRKCB/KLRC3/IFNB1/NCR3/KIR2DL3/IFNA13/KIR3DL2/NCR2/KIR2DL1/KLRC2/SH2D1B
	REACTOME_INTERFERON_ALPHA_BETA_SIGNALING	REACTOME_INTERFERON_ALPHA_BETA_SIGNALING	67	-0.537485	-1.73332	0.00168888	0.0432491	0.0376215	5228	tags=61%, list=28%, signal=44%	HLA-F/HLA-B/RNASEL/OAS1/OAS2/HLA-A/IFI6/JAK1/USP18/IFI35/IRF7/IFNAR1/HLA-C/XAF1/IFIT3/ISG20/EGR1/STAT1/IFIT1/GBP2/IFIT2/IFIT5/IFNA16/IFNA2/IFNA8/SAMHD1/IFNAR2/MX2/RSAD2/IFITM2/IFITM1/HLA-E/MX1/PTPN6/IFNA1/IRF4/IFNA5/IFNA21/IRF8/IFNB1/IFNA13
	BIOCARTA_TCR_PATHWAY	BIOCARTA_TCR_PATHWAY	44	-0.580098	-1.74206	0.00125218	0.0351818	0.0306039	4349	tags=64%, list=23%, signal=49%	RAF1/PPP3CB/NFATC3/RASA1/CALM1/GRB2/MAPK3/PPP3CC/NFATC4/PPP3CA/PRKCA/NFATC2/LCK/FYN/LAT/PTPN7/CD3G/CD247/CD3D/FOS/NFATC1/MAP3K1/VAV1/ZAP70/PIK3R1/CD3E/PIK3CG/PRKCB
	KEGG_SYSTEMIC_LUPUS_ERYTHEMATOSUS	KEGG_SYSTEMIC_LUPUS_ERYTHEMATOSUS	54	-0.567694	-1.77609	0.000862958	0.0286896	0.0249565	3537	tags=50%, list=19%, signal=41%	C1R/C1QC/HLA-DMB/CD86/CD80/IFNG/C1QB/FCGR3A/C2/CD28/C1QA/FCGR2B/HLA-DOB/C4B/FCGR1A/C8B/C4A/C3/HLA-DQA2/C6/GRIN2B/CD40LG/C8A/GRIN2A/CTSG/ELANE/C7
	KEGG_CHEMOKINE_SIGNALING_PATHWAY	KEGG_CHEMOKINE_SIGNALING_PATHWAY	186	-0.482935	-1.78029	1.26e-05	0.00165092	0.0014361	4456	tags=44%, list=24%, signal=34%	ARRB1/GRK5/CCR3/GNB4/ROCK1/CXCR6/GRB2/SOS2/GNAI2/MAPK3/CSK/CX3CR1/CXCL11/JAK3/CCR4/PRKACA/STAT5B/STAT1/ADCY7/GNGT2/ARRB2/PRKCD/CCR9/XCR1/RAC2/GRK6/CXCR4/GNG11/PIK3R5/CCR5/FGR/PTK2B/NCF1/LYN/CXCL9/PRKACB/CCR1/CCR6/VAV3/ADCY4/CCL11/CCR2/XCL2/ADCY1/WAS/CXCR3/PREX1/PLCB2/CCR7/PIK3CD/CCL5/DOCK2/VAV1/ITK/PIK3R1/CCL13/CXCR2/CCL24/ELMO1/ADCY5/XCL1/PIK3CG/CXCL14/PRKCB/CCL15/CCL28/CCL23/RASGRP2/GNG7/ADCY8/…
	PID_CD8_TCR_DOWNSTREAM_PATHWAY	PID_CD8_TCR_DOWNSTREAM_PATHWAY	60	-0.562501	-1.7882	0.000951014	0.0294416	0.0256106	4265	tags=57%, list=23%, signal=44%	PRKCE/IFNAR1/IL2RG/GZMB/MAPK3/PPP3CA/EGR1/IFNA16/IFNA2/IFNA8/IFNAR2/FASLG/PRKCA/NFATC2/IFNG/STAT4/PRF1/PTPN7/CD3G/CD247/IL2RB/CD3D/IFNA1/FOS/NFATC1/PRKCQ/CD8A/CD3E/IFNA5/IFNA21/EOMES/CD8B/PRKCB/IL2
	KEGG_ALLOGRAFT_REJECTION	KEGG_ALLOGRAFT_REJECTION	35	-0.625332	-1.79406	0.00111565	0.0320326	0.0278645	5364	tags=69%, list=28%, signal=49%	IL10/HLA-F/HLA-B/HLA-DPA1/HLA-A/HLA-DOA/HLA-DRA/GZMB/HLA-C/HLA-DMA/IL4/HLA-DMB/FASLG/CD86/CD80/IFNG/HLA-E/PRF1/CD28/HLA-DOB/IL12A/HLA-DQA2/IL2/CD40LG
	PID_BCR_5PATHWAY	PID_BCR_5PATHWAY	63	-0.561907	-1.79822	0.000584718	0.0217263	0.0188992	4103	tags=43%, list=22%, signal=34%	GRB2/MAPK3/BLNK/CSK/PPP3CC/PDPK1/PPP3CA/ETS1/LYN/PTPN6/CARD11/FCGR2B/FOS/NFATC1/MAP3K1/PIK3R1/BTK/MAP4K1/PAG1/POU2F2/PLCG2/CD72/PTPRC/CD79A/CD79B/CD19/CD22
	BIOCARTA_TCYTOTOXIC_PATHWAY	BIOCARTA_TCYTOTOXIC_PATHWAY	12	-0.805373	-1.8185	0.00106961	0.0320326	0.0278645	2451	tags=83%, list=13%, signal=73%	CD3G/CD247/CD28/CD2/CD3D/ITGB2/CD8A/CD3E/ITGAL/PTPRC
	KEGG_B_CELL_RECEPTOR_SIGNALING_PATHWAY	KEGG_B_CELL_RECEPTOR_SIGNALING_PATHWAY	75	-0.555531	-1.81979	0.000366671	0.0151689	0.0131951	4349	tags=47%, list=23%, signal=36%	GRB2/SOS2/MAPK3/BLNK/PPP3CC/INPP5D/NFATC4/PPP3CA/RAC2/NFATC2/PIK3R5/IFITM1/LYN/VAV3/RASGRP3/PIK3AP1/PTPN6/CARD11/FCGR2B/FOS/NFATC1/PIK3CD/VAV1/PIK3R1/BTK/LILRB3/PLCG2/CD72/PIK3CG/PRKCB/CD79A/CD79B/CD19/CR2/CD22
	PID_IL12_STAT4_PATHWAY	PID_IL12_STAT4_PATHWAY	32	-0.6436	-1.82055	0.00110521	0.0320326	0.0278645	3668	tags=56%, list=19%, signal=45%	PPP3CA/CREBBP/IL18/CD86/CD80/CD4/IFNG/STAT4/PRF1/CD3G/CD247/CD28/CD3D/FOS/TBX21/IL18RAP/CD3E/IL2
	HALLMARK_INTERFERON_ALPHA_RESPONSE	HALLMARK_INTERFERON_ALPHA_RESPONSE	96	-0.53683	-1.82764	0.000265164	0.0135807	0.0118135	6555	tags=61%, list=35%, signal=40%	PSMB8/IFI30/RNF31/TRIM14/IRF1/TMEM140/PLSCR1/RTP4/NCOA7/TRIM21/CMTR1/IRF9/PSMB9/CXCL10/ELF1/TAP1/IL7/LAMP3/OAS1/CCRL2/HELZ2/USP18/IFI35/DDX60/IRF7/CASP1/TENT5A/HLA-C/PARP9/IFIH1/UBA7/CXCL11/EPSTI1/IFIT3/C1S/ISG20/CD74/GMPR/IFI44/CMPK2/LAP3/PARP14/GBP2/IFIT2/IFI44L/TXNIP/RSAD2/CASP8/IFITM2/GBP4/IFITM1/SP110/CSF1/SAMD9L/MX1/HERC6/SAMD9/BATF2/SELL
	REACTOME_DAP12_INTERACTIONS	REACTOME_DAP12_INTERACTIONS	39	-0.628435	-1.84211	0.000346734	0.0151536	0.0131818	2943	tags=46%, list=16%, signal=39%	SIRPB1/LCK/FYN/CD300LB/HLA-E/LAT/VAV3/LCP2/GRAP2/PIK3R1/BTK/CD300E/PLCG2/KLRD1/KLRK1/SIGLEC14/NCR2/KLRC2
	KEGG_INTESTINAL_IMMUNE_NETWORK_FOR_IGA_PRODUCTION	KEGG_INTESTINAL_IMMUNE_NETWORK_FOR_IGA_PRODUCTION	46	-0.609949	-1.8453	0.000600763	0.0218932	0.0190444	4443	tags=57%, list=24%, signal=43%	ICOS/HLA-DOA/HLA-DRA/HLA-DMA/TNFSF13/CCR9/IL4/HLA-DMB/CD86/CXCR4/CD80/ITGA4/CD28/ITGB7/HLA-DOB/TNFSF13B/HLA-DQA2/TNFRSF17/CCL28/TNFRSF13C/TNFRSF13B/AICDA/IL2/CD40LG/CXCL12/PIGR
	KEGG_ANTIGEN_PROCESSING_AND_PRESENTATION	KEGG_ANTIGEN_PROCESSING_AND_PRESENTATION	75	-0.568891	-1.86355	0.000212561	0.0122061	0.0106179	5292	tags=57%, list=28%, signal=41%	TAP1/HLA-F/HLA-B/CTSB/HLA-DPA1/LGMN/TAP2/HLA-A/HLA-DOA/HLA-DRA/HSPA1L/HSPA2/HLA-C/HLA-DMA/KLRC4/CTSL/CD74/KLRC1/IFNA16/IFNA2/IFNA8/HLA-DMB/CTSS/KIR2DL4/CD4/HLA-E/IFNA1/KIR3DL3/LTA/HLA-DOB/CD8A/IFNA5/IFNA21/HLA-DQA2/KLRD1/CD8B/KIR3DL1/KLRC3/KIR2DL3/IFNA13/KIR3DL2/KIR2DL1/KLRC2
	REACTOME_DECTIN_2_FAMILY	REACTOME_DECTIN_2_FAMILY	26	-0.690043	-1.8805	0.000297069	0.0147272	0.0128108	3719	tags=69%, list=20%, signal=56%	MUC20/CLEC4A/FCER1G/CLEC4D/FYN/LYN/MUC3A/CLEC10A/PLCG2/MUC1/MUC4/MUC16/MUC13/CLEC4C/MUC21/MUC5B/MUC5AC/MUC7
	HALLMARK_INTERFERON_GAMMA_RESPONSE	HALLMARK_INTERFERON_GAMMA_RESPONSE	198	-0.506036	-1.88167	6.95e-07	0.000164723	0.000143289	4652	tags=47%, list=25%, signal=36%	HLA-A/HIF1A/HELZ2/ZNFX1/ARL4A/USP18/NAMPT/GCH1/IFI35/DDX60/IRF7/NCOA3/ARID5B/PDE4B/IDO1/CASP1/HLA-DMA/IFIH1/LATS2/RNF213/XAF1/CXCL11/EPSTI1/IFIT3/C1S/ISG20/DDX58/CD74/LYSMD2/MYD88/STAT1/C1R/IL18BP/IFIT1/IFI44/CMPK2/LAP3/PARP14/IFIT2/EIF4E3/IFI44L/TXNIP/SAMHD1/IFNAR2/MX2/CD86/RSAD2/CASP8/PIM1/IFITM2/VAMP5/ST3GAL5/CASP4/GBP4/FGL2/APOL6/RAPGEF6/SP110/ZBP1/NLRC5/CXCL9/CD274/STAT4/SAMD9L/MX1/ST8SIA4/I…
	KEGG_PRIMARY_IMMUNODEFICIENCY	KEGG_PRIMARY_IMMUNODEFICIENCY	35	-0.658711	-1.88983	0.000246118	0.0135033	0.0117462	2835	tags=63%, list=15%, signal=54%	IL2RG/BLNK/JAK3/IL7R/LCK/CD4/CD3D/RAG2/CD8A/ZAP70/BTK/CD3E/AIRE/PTPRC/CD8B/IGLL1/CD79A/TNFRSF13C/TNFRSF13B/AICDA/CD19/CD40LG
	REACTOME_ANTIGEN_ACTIVATES_B_CELL_RECEPTOR_BCR_LEADING_TO_GENERATION_OF_SECOND_MESSENGERS	REACTOME_ANTIGEN_ACTIVATES_B_CELL_RECEPTOR_BCR_LEADING_TO_GENERATION_OF_SECOND_MESSENGERS	30	-0.707276	-1.96679	0.000149507	0.00944383	0.00821499	2821	tags=53%, list=15%, signal=45%	FYN/LYN/PIK3AP1/PTPN6/PIK3CD/VAV1/PIK3R1/BTK/ITPR2/ITPR1/PLCG2/CD79A/CD79B/CD19/CD22/BLK
	PID_CD8_TCR_PATHWAY	PID_CD8_TCR_PATHWAY	53	-0.639348	-1.99187	1.67e-05	0.00185898	0.00161709	4714	tags=66%, list=25%, signal=50%	RAP1A/MAP3K14/HLA-A/GRB2/PRKCE/CSK/PDPK1/RASSF5/RASGRP1/CD86/PRKCA/CBL/CD80/LCK/FYN/PRF1/LAT/CD3G/CD247/CD28/LCP2/PTPN6/GRAP2/CARD11/CD3D/PRKCQ/VAV1/CD8A/ZAP70/PAG1/CD3E/PTPRC/CD8B/PRKCB/RASGRP2
	HALLMARK_ALLOGRAFT_REJECTION	HALLMARK_ALLOGRAFT_REJECTION	196	-0.536644	-1.99636	1.37e-07	3.7e-05	3.22e-05	3636	tags=47%, list=19%, signal=38%	CD74/TLR1/STAT1/IL18/GBP2/SPI1/IGSF6/IL4/HLA-DMB/IFNAR2/FASLG/CD86/ACVR2A/IL12RB1/CTSS/CD80/LCK/CD4/CCR5/IFNG/FGR/ETS1/CSF1/NLRP3/LYN/CXCL9/HLA-E/STAT4/CCR1/NCF4/PRF1/GPR65/ST8SIA4/CD3G/CCL11/CD247/STAB1/IL2RB/CD7/C2/CD28/CDKN2A/APBB1/LCP2/HCLS1/CCR2/CD2/GZMA/PTPN6/LY86/CD3D/ITGB2/FCGR2B/CARTPT/SRGN/WAS/CXCR3/HLA-DOB/FYB1/IRF4/CD1D/IL12A/INHBB/IL18RAP/CCL5/CD8A/ZAP70/ITK/CCL13/MAP4K1/CD96/CD3E/IL…
	PID_TCR_PATHWAY	PID_TCR_PATHWAY	64	-0.625466	-2.00231	2.49e-05	0.00225016	0.00195736	4714	tags=61%, list=25%, signal=46%	RAP1A/MAP3K14/GRB2/HLA-DRA/PRKCE/CSK/PDPK1/RASSF5/RASGRP1/CD86/PRKCA/CBL/CD80/LCK/FYN/CD4/SLA2/LAT/CD3G/CD247/CD28/LCP2/GAB2/PTPN6/GRAP2/CARD11/CD3D/WAS/FYB1/PRKCQ/VAV1/ZAP70/ITK/MAP4K1/PAG1/CD3E/PTPRC/PRKCB/RASGRP2
	REACTOME_IMMUNOREGULATORY_INTERACTIONS_BETWEEN_A_LYMPHOID_AND_A_NON_LYMPHOID_CELL	REACTOME_IMMUNOREGULATORY_INTERACTIONS_BETWEEN_A_LYMPHOID_AND_A_NON_LYMPHOID_CELL	128	-0.592331	-2.10562	6.72e-08	2.12e-05	1.84e-05	4340	tags=66%, list=23%, signal=52%	MICB/COL3A1/CLEC2B/SH2D1A/NPDC1/HLA-C/CD300A/OSCAR/CD300C/SIGLEC8/LILRA2/CD160/KLRC1/SIGLEC7/SIGLEC9/CD34/LILRB2/SIGLEC1/CD33/LAIR1/LILRA1/KIR2DL4/IFITM1/LILRB1/ICAM3/CD300LB/HLA-E/CD3G/FCGR3A/RAET1E/CD247/ITGA4/HCST/CLEC2D/LILRB4/CD3D/ITGB2/FCGR2B/SIGLEC6/CLEC4G/ITGB7/FCGR1A/SIGLEC10/KLRG1/SLAMF7/CD1D/SIGLEC12/CD8A/CD226/CD96/JAML/CD3E/LILRB3/CD300E/SIGLEC11/LILRA5/KLRB1/KLRF1/C3/ITGAL/KLRD1/SIG…
Pathway	REACTOME_GPCR_LIGAND_BINDING	REACTOME_GPCR_LIGAND_BINDING	427	-0.367237	-1.45041	0.000505346	0.0199506	0.0173546	3338	tags=35%, list=18%, signal=29%	ADRB3/CCR9/PROKR2/AGTR2/OPN1LW/TSHB/TAAR1/WNT8A/XCR1/C3AR1/CALCRL/AVPR1A/TSHR/GHRL/FFAR1/KNG1/CXCR4/FZD8/FFAR3/WNT1/GNG11/GPR132/ACKR2/S1PR1/CCR5/PTGER1/LPAR4/DHH/LPAR1/CXCL9/CCR1/WNT11/CCR6/GPR65/GIPR/CCL11/SSTR3/ADGRE2/FZD4/ADRB2/CCR2/ADRB1/XCL2/HTR4/PTGDR2/TAS1R2/MC2R/PDYN/MLNR/TAS2R60/GPR55/AVPR2/LPAR5/ADORA2A/HTR1F/ADGRE3/CMKLR1/CXCR3/CALCR/OPRK1/CD55/GPR183/S1PR4/HTR1B/CCR7/ADGRE5/NTSR1/RXF…
	REACTOME_CLASS_A_1_RHODOPSIN_LIKE_RECEPTORS	REACTOME_CLASS_A_1_RHODOPSIN_LIKE_RECEPTORS	308	-0.417268	-1.60468	5.04e-05	0.00398037	0.00346244	3338	tags=38%, list=18%, signal=32%	ADRB3/CCR9/PROKR2/AGTR2/OPN1LW/TSHB/TAAR1/XCR1/C3AR1/AVPR1A/TSHR/GHRL/FFAR1/KNG1/CXCR4/FFAR3/GPR132/ACKR2/S1PR1/CCR5/PTGER1/LPAR4/LPAR1/CXCL9/CCR1/CCR6/GPR65/CCL11/SSTR3/ADRB2/CCR2/ADRB1/XCL2/HTR4/PTGDR2/MC2R/PDYN/MLNR/GPR55/AVPR2/LPAR5/ADORA2A/HTR1F/CMKLR1/CXCR3/OPRK1/GPR183/S1PR4/HTR1B/CCR7/NTSR1/RXFP1/HCRTR2/CCL5/NPBWR1/P2RY10/P2RY13/GALR1/PTGER3/NPY1R/CCL13/CXCR2/GPR17/P2RY12/PLPPR4/APLNR/PLP…
	REACTOME_O_LINKED_GLYCOSYLATION	REACTOME_O_LINKED_GLYCOSYLATION	109	-0.48483	-1.6844	0.000879568	0.0287376	0.0249982	3028	tags=37%, list=16%, signal=31%	ST6GAL1/ST3GAL1/ADAMTS1/GALNT8/ADAMTS9/ADAMTS6/THBS2/ADAMTS16/GALNT4/MUC3A/ADAMTS5/ADAMTSL4/ST6GALNAC3/THSD4/THBS1/THSD7B/CHST4/ADAMTS2/SBSPON/GCNT4/GALNT15/ADAMTS18/MUC1/ADAMTS8/B3GNT7/GALNT14/ADAMTSL1/THSD7A/GALNT13/ADAMTS19/MUC4/GALNT16/MUC16/B3GNT6/ADAMTSL3/MUC13/MUC21/MUC5B/MUC5AC/MUC7
	REACTOME_DISEASES_OF_GLYCOSYLATION	REACTOME_DISEASES_OF_GLYCOSYLATION	142	-0.490429	-1.76384	8.5e-05	0.00619773	0.00539127	2914	tags=27%, list=15%, signal=23%	ADAMTS1/DCN/ADAMTS9/SDC3/ADAMTS6/THBS2/PRELP/ADAMTS16/MUC3A/ADAMTS5/ADAMTSL4/SLC26A2/THSD4/THBS1/GPC5/THSD7B/ADAMTS2/SBSPON/ADAMTS18/MUC1/ADAMTS8/GNE/ADAMTSL1/NCAN/THSD7A/ADAMTS19/MUC4/KERA/MUC16/BCAN/ADAMTSL3/MUC13/OMD/MUC21/MUC5B/OGN/MUC5AC/MUC7
	REACTOME_DISEASES_ASSOCIATED_WITH_O_GLYCOSYLATION_OF_PROTEINS	REACTOME_DISEASES_ASSOCIATED_WITH_O_GLYCOSYLATION_OF_PROTEINS	67	-0.554929	-1.78958	0.000963259	0.0294416	0.0256106	2636	tags=39%, list=14%, signal=34%	ADAMTS9/ADAMTS6/THBS2/ADAMTS16/MUC3A/ADAMTS5/ADAMTSL4/THSD4/THBS1/THSD7B/ADAMTS2/SBSPON/ADAMTS18/MUC1/ADAMTS8/ADAMTSL1/THSD7A/ADAMTS19/MUC4/MUC16/ADAMTSL3/MUC13/MUC21/MUC5B/MUC5AC/MUC7
	REACTOME_FCERI_MEDIATED_CA_2_MOBILIZATION	REACTOME_FCERI_MEDIATED_CA_2_MOBILIZATION	31	-0.659875	-1.85373	0.000900436	0.0289208	0.0251576	4349	tags=65%, list=23%, signal=50%	GRB2/MS4A2/PPP3CA/FCER1G/NFATC2/LYN/FCER1A/LAT/VAV3/LCP2/TEC/GRAP2/NFATC1/VAV1/ITK/BTK/ITPR2/ITPR1/PLCG2/TXK
Not classified	REACTOME_PLATELET_ACTIVATION_SIGNALING_AND_AGGREGATION	REACTOME_PLATELET_ACTIVATION_SIGNALING_AND_AGGREGATION	254	-0.392333	-1.48281	0.00157706	0.0409386	0.0356117	4482	tags=39%, list=24%, signal=30%	ISLR/ARRB1/GNB4/GRB2/SERPINA3/CFD/SYTL4/PRKCE/DGKD/GNAI2/HABP4/PHACTR2/LHFPL2/MAPK3/PROS1/FN1/A1BG/CSK/ABHD6/TMSB4X/PDPK1/PIK3R6/RASGRP1/ADRA2C/PRKCH/GNGT2/THPO/FCER1G/GNAQ/TOR4A/ARRB2/TLN1/PRKCD/RAC2/SERPINA1/VEGFC/CLEC1B/KNG1/PRKCA/GNG11/LCK/PIK3R5/FYN/LYN/MPL/PLG/A2M/FERMT3/LAT/VAV3/DAGLA/VWF/TIMP3/LCP2/DGKB/PTPN6/SRGN/PECAM1/RAPGEF3/CD36/MGLL/PRKCQ/IGF2/VAV1/SPARC/CTSW/APBB1IP/PIK3R1/THBS1/SE…
	KEGG_NEUROACTIVE_LIGAND_RECEPTOR_INTERACTION	KEGG_NEUROACTIVE_LIGAND_RECEPTOR_INTERACTION	256	-0.439236	-1.6595	3.25e-05	0.00280081	0.00243637	3338	tags=43%, list=18%, signal=36%	ADRB3/AGTR2/TSHB/TAAR1/C3AR1/CALCRL/AVPR1A/P2RX2/GLRA3/TSHR/CHRNB2/GLRB/GABRP/S1PR1/PTGER1/LPAR4/LPAR1/PLG/GRIN3A/GIPR/SSTR3/ADRB2/ADRB1/HTR4/GZMA/PRL/MC2R/MLNR/AVPR2/P2RX7/CHRNA6/ADORA2A/HTR1F/GABRA2/CALCR/OPRK1/S1PR4/HTR1B/NTSR1/RXFP1/HCRTR2/NPBWR1/P2RY10/P2RY13/GALR1/PTGER3/NPY1R/GPR156/P2RX1/APLNR/CHRNB4/GLP1R/GRID1/PRSS3/DRD1/OXTR/ADRA1D/CYSLTR1/P2RY8/GRIK5/MC5R/PTGFR/PTGDR/GLRA2/P2RX5/DRD3/…
	REACTOME_DIGESTION_OF_DIETARY_CARBOHYDRATE	REACTOME_DIGESTION_OF_DIETARY_CARBOHYDRATE	11	-0.807894	-1.79005	0.00185558	0.0456665	0.0397244	2209	tags=64%, list=12%, signal=56%	SI/AMY2A/MGAM/TREH/AMY1C/AMY1B/AMY1A
	REACTOME_DEFECTIVE_GALNT3_CAUSES_FAMILIAL_HYPERPHOSPHATEMIC_TUMORAL_CALCINOSIS_HFTC	REACTOME_DEFECTIVE_GALNT3_CAUSES_FAMILIAL_HYPERPHOSPHATEMIC_TUMORAL_CALCINOSIS_HFTC	16	-0.744456	-1.80854	0.00154367	0.0406286	0.035342	1080	tags=50%, list=6%, signal=47%	MUC1/MUC4/MUC16/MUC13/MUC21/MUC5B/MUC5AC/MUC7
	REACTOME_DEFECTIVE_C1GALT1C1_CAUSES_TN_POLYAGGLUTINATION_SYNDROME_TNPS	REACTOME_DEFECTIVE_C1GALT1C1_CAUSES_TN_POLYAGGLUTINATION_SYNDROME_TNPS	17	-0.747717	-1.8419	0.00129959	0.0351818	0.0306039	1080	tags=47%, list=6%, signal=44%	MUC1/MUC4/MUC16/MUC13/MUC21/MUC5B/MUC5AC/MUC7
	REACTOME_SYNAPTIC_ADHESION_LIKE_MOLECULES	REACTOME_SYNAPTIC_ADHESION_LIKE_MOLECULES	21	-0.716357	-1.84331	0.000527494	0.019992	0.0173907	421	tags=24%, list=2%, signal=23%	GRIN2B/GRIN2A/GRIA1/GRIA4/LRFN2
